# Supplementary material for: Comparison of Adhesion of Immortalized Human Iris-Derived Cells and Fibronectin on Phakic Intraocular Lenses Made of Different Polymer Base Materials
Source: Medicina (Kaunas). 2025 Jul 30;61(8):1384. doi: 10.3390/medicina61081384 (PMC12388130; doi:10.3390/medicina61081384)
Supplement: Supplementary file 1 [file medicina-61-01384-s001.zip]

Archive with 1 entries (1 files):
- medicina-3686957-supplementary.pdf
